# Supplementary material for: Postoperative Impact of Pontocerebellar Angle Surgery on the Quality of Life in Patients with Vestibular Schwannoma
Source: Audiol Res. 2022 Nov 17;12(6):635–43. doi: 10.3390/audiolres12060061 (PMC9680513; doi:10.3390/audiolres12060061)
Supplement: Supplementary file 1 [file audiolres-12-00061-s001.zip]

Archive with 1 entries (1 files):
- audiolres-1991344-supplementary.pdf
